# Supplementary material for: The Genome of the Rice Variety Mowanggu Provides Insight Into Resistance to Magnaporthe oryzae
Source: Mol Plant Pathol. 2026 Mar 26;27(3):e70223. doi: 10.1111/mpp.70223 (PMC13097360; doi:10.1111/mpp.70223)
Supplement: Supplementary file 8 — Table S1: qPCR primers in this study. [file MPP-27-e70223-s009.xlsx]

## Sheet: Table 1
Table 1 qRT-PCR primers in this study
Gene ID	Forward primer (5'-3')	Reverse primer (5'-3')
OsPR2	TGCTATGTTCGACGAGAACG	GTTGAACAGCCCAAAGTGCT
OsPR5	CAACAGCAACTACCAAGTCGTCTT	CAAGGTGTCGTTTTATTCATCAAC
OsNPR1	CACGCCTAAGCCTCGGATTA	TCAGTGAGCAGCATCCTGACTAG
OsPBZ1	CCCTGCCGAATACGCCTAA	CTCAAACGCCACGAGAATTTG
OsMAPK6	TGAAGCCCAGCAACCTAC	AGCCCACAGACCACACAT
OsNPR1	CACGCCTAAGCCTCGGATTA	TCAGTGAGCAGCATCCTGACTAG
OsPAL1	GGTGTTCTGCGAGGTGATGA	AGGGTGGTGCTTCAGCTTGT
OsEDS1	CCCCGCATACCACTTACT	TGTTGATGAAACCACTCCC
OsWRKY53	GCCTCTTTCCCTTCCTTC	CCCTTCACCTGCTTCTGC
OsABA1	ATCGCGTACCTCCGAACTTC	CTCAGCACCTTCACACGGAA
OsABI5	CAGGAGAACGCTCGTCTCAA	CTCCTTGGACTGCTCCATCA
OSAmwg_038136	TGGAGTATCTGCATCATGAGCAC	GCTACATGCGCAGTCATCTCT
OsActin	CTCTCAGCACATTCCAGCAG	AGGAGGACGGCGATAACAG
OsUBQ	AACCAGCTGAGGCCCAAGA	ACGATTGATTTAACCAGTCCATGA
