# Supplementary material for: The Genome of the Rice Variety Mowanggu Provides Insight Into Resistance to Magnaporthe oryzae
Source: Mol Plant Pathol. 2026 Mar 26;27(3):e70223. doi: 10.1111/mpp.70223 (PMC13097360; doi:10.1111/mpp.70223)
Supplement: Supplementary file 9 — Table S2: Statistics of the assembly features for the MWG and other rice reference genomes. [file MPP-27-e70223-s003.xlsx]

## Sheet: Table 2
Table 2 Statistics of the assembly features for the MWG and other rice reference genomes
Genomes	Total size	Contigs	Contig N50	Contig max	BUSCO (%)	GC (%)
MWG	380553160	28	25670843	45454992	98. 20	43.54
Nip	373870564	251	7711345	17269798	97. 60	43.57
9311	395529940	195	9639809	19247723	98. 20	43.64
MH63	359918891	181	3097358	9849077	92. 80	43.63
ZS97	346854256	237	2339070	10264344	91. 00	43.59
TF	399093164	288	10663.1	26593046	98. 70	43.58
HZ	395892793	318	6559428	20563551	98. 50	43.62
Full names of the rice genomes:​ MWG, Oryza sativa subsp. japonica cv. Mowanggu; Nip, Oryza sativa subsp. japonica cv. Nipponbare; 9311, Oryza sativa subsp. indica cv. 9311; MH63, Oryza sativa subsp. indica cv. Minghui 63; ZS97, Oryza sativa subsp. indica cv. Zhenshan 97; TF, Oryza sativa subsp. indica cv. Tetep; HZ, Oryza sativa subsp. japonica cv. Houzhenzhan.
